# Supplementary material for: Dark-Field Microscopic Study of Cellular Uptake of Carbon Nanodots: Nuclear Penetrability
Source: Molecules. 2022 Apr 9;27(8):2437. doi: 10.3390/molecules27082437 (PMC9032144; doi:10.3390/molecules27082437)
Supplement: Supplementary file 1 [file molecules-27-02437-s001.zip]

Archive with 1 entries (1 files):
- molecules-1662426-supplementary.pdf
